# Supplementary material for: TRex, a fast multi-animal tracking system with markerless identification, and 2D estimation of posture and visual fields
Source: eLife. 2021 Feb 26;10:e64000. doi: 10.7554/eLife.64000 (PMC8096434; doi:10.7554/eLife.64000)
Supplement: Table 2—source data 1. [file elife-64000-table2-data1.zip]

Archive with 1 entries (1 files):
- T3_validation_data.csv
