# Supplementary material for: TRex, a fast multi-animal tracking system with markerless identification, and 2D estimation of posture and visual fields
Source: eLife. 2021 Feb 26;10:e64000. doi: 10.7554/eLife.64000 (PMC8096434; doi:10.7554/eLife.64000)
Supplement: Figure 3—source data 1. [file elife-64000-fig3-data1.zip]

Archive with 11 entries (10 files):
- F3_README.txt
- F3_plot_activation_differences.ipynb
- activation_differences/
- activation_differences/guppy_8_t36_d15_20191212_085800_validation_data.npz
- activation_differences/guppy_8_t36_d15_20191212_085800_weights.npz
- activation_differences/15locusts1h_weights.npz
- activation_differences/flies_N59_weights.npz
- activation_differences/N05HHS2019-10S-V1_validation_data.npz
- activation_differences/N05HHS2019-10S-V1_weights.npz
- activation_differences/15locusts1h_validation_data.npz
- activation_differences/flies_N59_validation_data.npz
