# Supplementary material for: TRex, a fast multi-animal tracking system with markerless identification, and 2D estimation of posture and visual fields
Source: eLife. 2021 Feb 26;10:e64000. doi: 10.7554/eLife.64000 (PMC8096434; doi:10.7554/eLife.64000)
Supplement: Figure 3—source data 1. [file elife-64000-fig3-data1.zip › F3_README.txt]

The .npz files in activation_differences/ can be loaded using the Jupyter Notebook (F3_plot_activation_differences.ipynb).
They contain image files for three of the identities of the videos "flies_N59", "15locusts1h", "guppy_8_t36_d15_20191212_085800", "N05HHS2019-10S-V1",
as well as weights of a trained network (chosen and manually verified from the release_* folders of the full dataset).

pip freeze --local
------------------

absl-py==0.6.1
astor==0.7.1
astropy==3.1.2
backcall==0.1.0
backports.functools-lru-cache==1.5
bh-sne==0+unknown
bleach==3.0.2
certifi==2018.11.29
chardet==3.0.4
cheroot==6.5.5
cmdstanpy==0.9.5
convertdate==2.2.2
cycler==0.10.0
Cython==0.29.3
decorator==4.3.0
defusedxml==0.5.0
Digraph3===Python3.8
entrypoints==0.2.3
ephem==3.7.7.1
ez-setup==0.9
fbprophet==0.7.1
gast==0.2.0
graphviz==0.11.1
grpcio==1.17.0
h5py==2.8.0
hdbscan==0.8.22
holidays==0.10.3
idna==2.8
imutils==0.5.2
infi.recipe.console-scripts==0.5.5
ipykernel==5.1.0
ipympl==0.4.1
ipython==7.2.0
ipython-genutils==0.2.0
ipywidgets==7.5.1
iso-639==0.4.5
iso3166==0.9
isodate==0.6.0
jaraco.functools==2.0
jedi==0.13.1
Jinja2==2.10
joblib==0.13.2
jsonschema==2.6.0
jupyter==1.0.0
jupyter-client==5.2.3
jupyter-console==6.0.0
jupyter-core==4.4.0
jupyterlab==0.35.4
jupyterlab-server==0.2.0
jupyterthemes==0.20.0
keract==2.5.6
Keras==2.2.4
Keras-Applications==1.0.6
Keras-Preprocessing==1.0.5
kiwisolver==1.1.0
korean-lunar-calendar==0.2.1
lesscpy==0.13.0
LunarCalendar==0.0.9
Markdown==3.0.1
MarkupSafe==1.1.0
matplotlib==3.1.1
mistune==0.8.4
more-itertools==4.3.0
multipolyfit==0.0.1
nbconvert==5.4.0
nbformat==4.4.0
networkx==2.4
nltk==3.4
nose==1.3.7
notebook==5.7.2
numpy==1.16.4
objgraph==3.4.1
opencv-contrib-python==4.0.1.23
opencv-python==3.4.4.19
pandas==1.1.2
pandocfilters==1.4.2
parso==0.3.1
patch==1.16
patsy==0.5.1
pexpect==4.6.0
pickleshare==0.7.5
Pillow==5.3.0
plotly==4.5.1
ply==3.11
portend==2.5
prometheus-client==0.5.0
prompt-toolkit==2.0.7
protobuf==3.6.1
psutil==5.6.3
ptyprocess==0.6.0
pycircstat==0.0.2
pycryptodome==3.7.3
pydot==1.4.1
pyefd==1.2.0
Pygments==2.3.0
pymediainfo==4.0
PyMeeus==0.3.7
pyparsing==2.4.0
PySocks==1.6.8
pystan==2.19.1.1
python-dateutil==2.8.0
pytz==2018.7
PyWavelets==1.1.1
PyYAML==3.13
pyzmq==17.1.2
qtconsole==4.4.3
requests==2.21.0
retrying==1.3.3
scikit-fmm==2019.1.30
scikit-learn==0.21.2
scipy==1.1.0
seaborn==0.9.0
Send2Trash==1.5.0
setuptools-git==1.2
singledispatch==3.4.0.3
six==1.12.0
sklearn==0.0
statsmodels==0.11.1
streamlink==1.0.0
Syrupy==1.4.0
tempora==1.14.1
tensorboard==1.12.0
tensorflow==1.12.0
tensorflow-gpu==1.12.0
termcolor==1.1.0
terminado==0.8.1
testpath==0.4.2
torch==1.0.0
torchvision==0.2.1
tornado==5.1.1
tqdm==4.49.0
traitlets==4.3.2
urllib3==1.24.1
Wave==0.0.2
wcwidth==0.1.7
webencodings==0.5.1
websocket-client==0.55.0
Werkzeug==0.14.1
widgetsnbextension==3.5.1
zc.buildout==2.13.2
zc.lockfile==1.4
