# Supplementary material for: TRex, a fast multi-animal tracking system with markerless identification, and 2D estimation of posture and visual fields
Source: eLife. 2021 Feb 26;10:e64000. doi: 10.7554/eLife.64000 (PMC8096434; doi:10.7554/eLife.64000)
Supplement: Figure 3—source data 1. [file elife-64000-fig3-data1.zip › F3_plot_activation_differences.ipynb]

# %% [code]
#from jupyterthemes import jtplot

# currently installed theme will be used to
# set plot style if no arguments provided
#jtplot.style()

import tensorflow as tf
config = tf.ConfigProto()
config.gpu_options.allow_growth=True
sess = tf.Session(config=config)

import keras
import keract

import glob, os
import numpy as np
from trex_utils import get_parameter
from trex_utils import species_of_video
from trex_utils import load_basic_video_info
import matplotlib.pyplot as plt
%matplotlib inline

from keras.layers import Dense, Dropout, Activation, Cropping2D, Flatten, Convolution1D, Convolution2D, MaxPooling1D,MaxPooling2D, Lambda
from keras.models import Sequential
from keras.layers import SpatialDropout2D
from keras.utils import np_utils
import keras
import keras.backend as K

K.clear_session()

# select videos one by one
video_name="flies_N59"
video_name = "15locusts1h"
video_name = "guppy_8_t36_d15_20191212_085800"
#video_name = "N05HHS2019-10S-V1"

# use limited version (only differences between the three identities, not full NxN differences due to missing pictures)
# this was done due to upload size limits during publishing
output_path = "activation_differences/"

# use full version (have to download full dataset first, see README)
#output_path = "full_activation_differences/"
video_path = "/media/recordings/tristan/paper/2.Jun.20/luminance/"

import shutil
model = Sequential()

image_size = get_parameter(video_name, "recognition_image_size", root = video_path)
classes = get_parameter(video_name, "track_max_individuals", root = video_path)
#image_size = [128,128]
#classes = 8
#classes = 17
#classes = 10

image_width,image_height = image_size
classes = range(0, classes)

model.add(Lambda(lambda x: (x / 127.5 - 1.0), input_shape=(int(image_width),int(image_height),1)))
model.add(Convolution2D(16, 5, activation='relu'))
model.add(MaxPooling2D(pool_size=(2,2)))
model.add(SpatialDropout2D(0.25))
#model.add(Dropout(0.5))

model.add(Convolution2D(64, 5, activation='relu'))
model.add(MaxPooling2D(pool_size=(2,2)))
model.add(SpatialDropout2D(0.25))
#model.add(Dropout(0.5))

model.add(Convolution2D(100, 5, activation='relu'))
model.add(MaxPooling2D(pool_size=(2,2)))
model.add(SpatialDropout2D(0.25))
#model.add(Dropout(0.5))

model.add(Flatten())
model.add(Dense(100, activation='relu'))
model.add(Dropout(0.5))
model.add(Dense(len(classes), activation='softmax'))

learning_rate = 0.0005
model.compile(loss='categorical_crossentropy',
        optimizer=keras.optimizers.Adam(lr=learning_rate),
        metrics=['accuracy'])

model.summary()

# %% [code]
offset = 0
scale = 1
previous = image_size

for layer in model.layers:
    try:
        shape = layer.input_shape[1:3]
        if len(shape) > 1:
            if shape[0] / previous[0] > 0.7:
                offset += ((shape[0] - previous[0]) / 2) / scale
            else:
                scale *= shape[0] / previous[0]
            print(layer.name, previous, "->", shape, offset, scale, "\t\t\t", layer.name, offset, scale)
            
            previous = shape
    except:
        pass

# %% [code]
path = output_path+video_name+'_weights.npz'
with np.load(path, allow_pickle=True) as npz:
    m = npz['weights'].item()
    
    for i, layer in zip(range(len(model.layers)), model.layers):
        if i in m:
            layer.set_weights(m[i])
    print("loaded", path)

# %% [code]
with np.load(output_path+video_name+"_validation_data.npz") as npz:
    print(video_name, npz.files)
    if "classes" in npz.files:
        classes = npz["classes"]
    else:
        classes = np.unique(npz["ids"]) # when using full dataset
    
    if "images" in npz:
        images = npz["images"]
        ids = npz["ids"]
    else:
        images = npz["validation_images"]
        ids = npz["validation_ids"]

# %% [code]
from keract import get_activations
from keract import get_gradients_of_trainable_weights, display_gradients_of_trainable_weights
import math

def cache_activations(activations):
    results = []
    
    for layer_name, acts_ in activations.items():
        print(layer_name, acts_.shape, end=' ')
        if "lambda" in layer_name:
            continue
        
        # calculate median of the activations for all images in each filter
        assert acts_.min() >= 0
        if acts_.shape[0] != 1:
            acts = np.expand_dims(np.percentile(acts_, [75], axis=0)[0], axis=0)
        else:
            acts = acts_
        
        if len(acts.shape) <= 2:
            print('-> Skipped. 2D Activations.')
            continue
            
        nrows = int(math.sqrt(acts.shape[-1]) - 0.001) + 1  # best square fit for the given number
        ncols = int(math.ceil(acts.shape[-1] / nrows))
        
        for i in range(nrows * ncols):
            if i < acts.shape[-1]:
                img = acts[0, :, :, i]
                results.append(img)
        
    return np.array(results)
        
def display(fish0, fish0_y, layer_name):
    activations = get_activations(model, np.reshape(fish0, (fish0.shape[0], fish0.shape[1], fish0.shape[2], 1)), layer_name)
    results = cache_activations(activations)
    return results
    
results = []
image_gb = image_size[0] * image_size[1] * 4 / 1000 / 1000 / 1000
max_images_per_class = 1 / image_gb / len(classes)
print("max images:",max_images_per_class)

for i in np.unique(ids):
    print(i)
    fish0 = images[ids == i]
    ids0 = ids[ids == i]
    
    if len(fish0) > max_images_per_class:
        max_images = max_images_per_class
        print(image_gb, 1 / image_gb, max_images_per_class, len(fish0))
        
        indexes = np.arange(len(ids0))
        np.random.shuffle(indexes)
        indexes = indexes[:int(max_images)]
        
        fish0 = fish0[indexes]
        ids0 = ids0[indexes]
    
    results.append(display(fish0, ids0, "conv2d_3"))
results = np.array(results)

# %% [code]
print(results.shape)
from sklearn.preprocessing import MinMaxScaler

filter_map = {}

# iterate through all activations (of all filters)
for i, I in zip(range(len(results)), np.unique(ids)):
    if not i in [0, 1, 2]:
        continue
    
    nrows = int(math.sqrt(results[i].shape[0]) - 0.001) + 1  # best square fit for the given number
    ncols = int(math.ceil(results[i].shape[0] / nrows))
    #fig, axes = plt.subplots(nrows, ncols, figsize=(12, 12))
    #fig.suptitle(str(i))
    
    all_filters = []
    
    for k in range(nrows * ncols):
        if k < results[i].shape[0]:
            acts = None
            samples = 0
            
            #
            #acts = results[i][k]
            
            for j in range(0, len(results)):
                if i == j:
                    continue
                if type(None) == type(acts):
                    acts = np.abs(results[i][k] - results[j][k])
                else:
                    acts += np.abs(results[i][k] - results[j][k])
                samples += 1
            
            all_filters.append(acts)
            #axes.flat[k].imshow(acts, alpha=1, cmap='jet', interpolation='bilinear')
            
        #axes.flat[k].axis('off')
    
    all_filters = np.array(all_filters)
    #print(all_filters.shape)

    #plt.show()
    #plt.close(fig)
    
    filter_map[I] = all_filters

# %% [code]
from PIL import Image
import cv2 as cv

binary = images.max(axis=0)[:,:,0]
print(binary.shape)
binary[binary > 0] = 1
binary = binary.astype(np.float) / binary.max()

nrows = int(math.sqrt(len(filter_map)) - 0.001) + 1  # best square fit for the given number
nrows = 1
ncols = int(math.ceil(len(filter_map) / nrows))

fig, axes = plt.subplots(nrows, ncols * 2, figsize=(ncols * 3 * 2, nrows * 3))
#fig2, axes2 = plt.subplots(nrows, ncols, figsize=(ncols / nrows * 15, nrows / ncols * 11))
axes = np.array(axes).flatten()
#axes2 = np.array(axes2).flatten()
print(len(filter_map))

all_filters = []

for i in filter_map:
    for j in range(len(filter_map[i])):
        all_filters.append(filter_map[i][j])
all_filters = np.array(all_filters)
print("all",np.shape(all_filters))

scaler = MinMaxScaler()
scaler.fit(all_filters.reshape(-1, 1))

for ax in axes:
    ax.axis('off')
#for bx in axes2:
#    bx.axis('off')
    
axes = np.reshape(axes, (-1, 2))

for i, ax in zip(filter_map, axes):#, axes2):
    print(i)
    #ax[0].set_title(str(i))
    #plt.imshow(images[ids == i].max(axis=0),cmap="Greys")
    #print(filter_map[i].max(axis=0).shape)
    #print(np.percentile(filter_map[i], [5, 50, 95], axis=0))
    
    '''cumu = np.zeros_like(filter_map[i][0])
    samples = np.zeros_like(cumu)
    for m in filter_map[i]:
        mask = m > 0
        if mask.sum() > 0:
            cumu[mask] += m[mask]
            samples[mask] += 1
    mask = samples > 0
    cumu[mask] = cumu[mask] / samples[mask]
    img = cumu'''
    img = np.mean(filter_map[i], axis=0) 
    #img = np.percentile(filter_map[i], [95], axis=0)[0]
    
    img = scaler.transform(img)
    # resize heatmap to be same dimensions of input_image
    img = Image.fromarray(img)
    
    #-2.0 0.5
    scale = 0.5 #conv2
    scale = 0.25 #conv3
    
    new_size = (int(np.shape(img)[0] / scale), int(np.shape(img)[1] / scale))
    #print("new size:",new_size, np.shape(img))
    img = img.resize(new_size, Image.BILINEAR)
    #img = img.resize((binary.shape[0], binary.shape[1]), Image.BILINEAR)
    img = np.array(img)
    
    offset = 2 #conv2
    offset = 14 #conv3
    
    
    #offset = int(offset / scale)
    #print(binary.shape, img.shape)
    #bigger = np.zeros((binary.shape[0], binary.shape[1]), dtype=np.float)
    #bigger[offset:int(bigger.shape[0]-offset), offset:int(bigger.shape[1]-offset)] = img
    #img = bigger
    #img = img * binary
    
    median_image = np.median(images[ids == i], axis=0)[:,:,0]
    #median_image = np.percentile(images[ids == i], [95], axis=0)[0][:,:,0]
    #median_image = np.percentile(images[ids == i], [15], axis=0)[0,:,:,0]
    
    median_image = median_image[offset:int(median_image.shape[0]-offset), offset:int(median_image.shape[1]-offset)]
    
    mask = median_image > 0
    #img[~mask] = 0
    
    cm = plt.get_cmap('jet')

    # Apply the colormap like a function to any array:
    mi = img.min()
    ma = img.max()
    normalized = img - mi
    if ma > mi:
        normalized /= (ma - mi)
    colored_image = cm(normalized)# * 255).astype(np.uint8)[:,:,:3]
    #print(colored_image.max(), colored_image.min(), colored_image.mean(), colored_image.shape)
    #cv.imshow("colored", colored_image)
    #cv.waitKey()
    
    median_image = median_image.astype(np.float) / 255.0
    
    
    colored_image = np.expand_dims(1 - median_image, axis=2) * 0.9 + (np.expand_dims(median_image, axis=2) + 0.1) * colored_image
    
    #colored_image = np.expand_dims(1 - median_image, axis=2) + colored_image #((colored_image - colored_image.min()) / (colored_image.max() - colored_image.min()) )
    #colored_image[median_image < 10] = colored_image[median_image < 10]
    #print(colored_image.shape)
    colored_image = (colored_image - colored_image.min()) / (colored_image.max() - colored_image.min())
    
    
    mapp = ax[0].imshow(colored_image[:,:,:3], cmap='jet')
    
    if "locusts" in video_name or "N0" in video_name:
        median_image = np.power(median_image, 4)
    ax[1].imshow(median_image, cmap='Greys')
    #ax[1].annotate(str(i)+"\nN:"+str(len(images[ids == i])), (image_size[0] * 0.4 ,image_size[1] * 0.11))
    print(str(i)+"\nN:"+str(len(images[ids == i])))
    #img[mask] = (median_image[mask] / 255 * img[mask] + img[mask]) * 0.5
    
    #ax.imshow(median_image, cmap='Greys')
    #mapp = ax.imshow(img, alpha=0.5, cmap='jet', interpolation='bicubic')
    #bx.set_title(str(i))
    
    median_image = (median_image - median_image.min()) / (median_image.max() - median_image.min())
    #median_image = np.power(median_image, 2) +5
    median_image = np.clip(median_image * 255, 0, 255)
    #bx.imshow(median_image.astype(np.uint8), cmap='Greys')
    
#fig.colorbar(mapp)
#print(np.arange(0, len(axes), ncols))
#print(axes[np.arange(0, len(axes), ncols)])
#fig.colorbar(mapp, ax=axes[np.arange(ncols, len(axes), ncols)])#, location='left')

fig.tight_layout()
#fig2.tight_layout()

fig.savefig("activations"+video_name+".pdf")

plt.show()

plt.close(fig)

# %% [raw]
videos=["flies_N59", "15locusts1h", "guppy_8_t36_d15_20191212_085800", "N05HHS2019-10S-V1"]
results = {}

for video in videos:
    print(video)
    
    with np.load("full_activation_differences/"+video+"_validation_data.npz") as npz:
        if "images" in npz:
            images = npz["images"]
            ids = npz["ids"]
        else:
            images = npz["validation_images"]
            ids = npz["validation_ids"]
    full = np.copy(np.unique(ids))
    ids_used = [0, 1, 2]
    mask = np.isin(ids, ids_used)
    filtered = images[mask]
    ids = ids[mask]
    
    results[video] = { "images": filtered, "ids": ids, "classes": full }
    print(video, results[video]["images"].shape)

# %% [raw]
for video in videos:
    file = "activation_differences/"+video+"_validation_data.npz"
    print("saving",file,"...")
    np.savez(file, **results[video])
print("done")

# %% [raw]
%%writefile F3_README.txt
The .npz files in activation_differences/ can be loaded using the Jupyter Notebook (F3_plot_activation_differences.ipynb).
They contain image files for three of the identities of the videos "flies_N59", "15locusts1h", "guppy_8_t36_d15_20191212_085800", "N05HHS2019-10S-V1",
as well as weights of a trained network (chosen and manually verified from the release_* folders of the full dataset).

This version is limited and contains only minimal data. For full data, please download the full dataset from https://dx.doi.org/10.17617/3.4y (notebooks_*.zip)
and load files from the "full_activation_differences/" sub-folder.

pip freeze --local
------------------

absl-py==0.6.1
astor==0.7.1
astropy==3.1.2
backcall==0.1.0
backports.functools-lru-cache==1.5
bh-sne==0+unknown
bleach==3.0.2
certifi==2018.11.29
chardet==3.0.4
cheroot==6.5.5
cmdstanpy==0.9.5
convertdate==2.2.2
cycler==0.10.0
Cython==0.29.3
decorator==4.3.0
defusedxml==0.5.0
Digraph3===Python3.8
entrypoints==0.2.3
ephem==3.7.7.1
ez-setup==0.9
fbprophet==0.7.1
gast==0.2.0
graphviz==0.11.1
grpcio==1.17.0
h5py==2.8.0
hdbscan==0.8.22
holidays==0.10.3
idna==2.8
imutils==0.5.2
infi.recipe.console-scripts==0.5.5
ipykernel==5.1.0
ipympl==0.4.1
ipython==7.2.0
ipython-genutils==0.2.0
ipywidgets==7.5.1
iso-639==0.4.5
iso3166==0.9
isodate==0.6.0
jaraco.functools==2.0
jedi==0.13.1
Jinja2==2.10
joblib==0.13.2
jsonschema==2.6.0
jupyter==1.0.0
jupyter-client==5.2.3
jupyter-console==6.0.0
jupyter-core==4.4.0
jupyterlab==0.35.4
jupyterlab-server==0.2.0
jupyterthemes==0.20.0
keract==2.5.6
Keras==2.2.4
Keras-Applications==1.0.6
Keras-Preprocessing==1.0.5
kiwisolver==1.1.0
korean-lunar-calendar==0.2.1
lesscpy==0.13.0
LunarCalendar==0.0.9
Markdown==3.0.1
MarkupSafe==1.1.0
matplotlib==3.1.1
mistune==0.8.4
more-itertools==4.3.0
multipolyfit==0.0.1
nbconvert==5.4.0
nbformat==4.4.0
networkx==2.4
nltk==3.4
nose==1.3.7
notebook==5.7.2
numpy==1.16.4
objgraph==3.4.1
opencv-contrib-python==4.0.1.23
opencv-python==3.4.4.19
pandas==1.1.2
pandocfilters==1.4.2
parso==0.3.1
patch==1.16
patsy==0.5.1
pexpect==4.6.0
pickleshare==0.7.5
Pillow==5.3.0
plotly==4.5.1
ply==3.11
portend==2.5
prometheus-client==0.5.0
prompt-toolkit==2.0.7
protobuf==3.6.1
psutil==5.6.3
ptyprocess==0.6.0
pycircstat==0.0.2
pycryptodome==3.7.3
pydot==1.4.1
pyefd==1.2.0
Pygments==2.3.0
pymediainfo==4.0
PyMeeus==0.3.7
pyparsing==2.4.0
PySocks==1.6.8
pystan==2.19.1.1
python-dateutil==2.8.0
pytz==2018.7
PyWavelets==1.1.1
PyYAML==3.13
pyzmq==17.1.2
qtconsole==4.4.3
requests==2.21.0
retrying==1.3.3
scikit-fmm==2019.1.30
scikit-learn==0.21.2
scipy==1.1.0
seaborn==0.9.0
Send2Trash==1.5.0
setuptools-git==1.2
singledispatch==3.4.0.3
six==1.12.0
sklearn==0.0
statsmodels==0.11.1
streamlink==1.0.0
Syrupy==1.4.0
tempora==1.14.1
tensorboard==1.12.0
tensorflow==1.12.0
tensorflow-gpu==1.12.0
termcolor==1.1.0
terminado==0.8.1
testpath==0.4.2
torch==1.0.0
torchvision==0.2.1
tornado==5.1.1
tqdm==4.49.0
traitlets==4.3.2
urllib3==1.24.1
Wave==0.0.2
wcwidth==0.1.7
webencodings==0.5.1
websocket-client==0.55.0
Werkzeug==0.14.1
widgetsnbextension==3.5.1
zc.buildout==2.13.2
zc.lockfile==1.4

# %% [code]
