# Supplementary material for: TRex, a fast multi-animal tracking system with markerless identification, and 2D estimation of posture and visual fields
Source: eLife. 2021 Feb 26;10:e64000. doi: 10.7554/eLife.64000 (PMC8096434; doi:10.7554/eLife.64000)
Supplement: Table 4—source data 1. — The total memory of each sample is calculated as SWAP+PRIVATE+SHARED. Each row indicates at which exact time, by which software, and as part of which trial it was taken. [file elife-64000-table4-data1.zip]

Archive with 1 entries (1 files):
- T4_source_data.csv
