# Supplementary material for: TRex, a fast multi-animal tracking system with markerless identification, and 2D estimation of posture and visual fields
Source: eLife. 2021 Feb 26;10:e64000. doi: 10.7554/eLife.64000 (PMC8096434; doi:10.7554/eLife.64000)
Supplement: Figure 6—source data 1. [file elife-64000-fig6-data1.zip]

Archive with 5 entries (5 files):
- README_F5_source_data.txt
- history_samples_video_example_100fish_1min.npz
- __MACOSX/._history_samples_video_example_100fish_1min.npz
- F5_source_data_convergence.csv
- __MACOSX/._F5_source_data_convergence.csv
