# Supplementary material for: TRex, a fast multi-animal tracking system with markerless identification, and 2D estimation of posture and visual fields
Source: eLife. 2021 Feb 26;10:e64000. doi: 10.7554/eLife.64000 (PMC8096434; doi:10.7554/eLife.64000)
Supplement: Figure 6—source data 1. [file elife-64000-fig6-data1.zip › F5_source_data_convergence.csv]

	samples per individual	validation accuracy	method
0	5.0	0.6430048097206986	posture (e.g. TRex)
1	10.0	0.8095308412741874	posture (e.g. TRex)
2	20.0	0.864568390848063	posture (e.g. TRex)
3	35.0	0.8865285629854355	posture (e.g. TRex)
4	45.0	0.9029406801063535	posture (e.g. TRex)
5	75.0	0.9155345540460721	posture (e.g. TRex)
6	100.0	0.918255843383714	posture (e.g. TRex)
7	150.0	0.9497299805873256	posture (e.g. TRex)
8	250.0	0.9675343852889717	posture (e.g. TRex)
9	350.0	0.9762889207712095	posture (e.g. TRex)
10	450.0	0.9792422580423259	posture (e.g. TRex)
11	600.0	0.9856341236976116	posture (e.g. TRex)
12	800.0	0.9863513627592274	posture (e.g. TRex)
13	1000.0	0.988102269845616	posture (e.g. TRex)
14	1200.0	0.9887984136410096	posture (e.g. TRex)
15	5.0	0.24803814024132984	moments (e.g. idtracker.ai)
16	10.0	0.4267150451451271	moments (e.g. idtracker.ai)
17	20.0	0.6273099316538522	moments (e.g. idtracker.ai)
18	35.0	0.7027044131296937	moments (e.g. idtracker.ai)
19	45.0	0.7410767023879842	moments (e.g. idtracker.ai)
20	75.0	0.7421736562365712	moments (e.g. idtracker.ai)
21	100.0	0.8098894608100249	moments (e.g. idtracker.ai)
22	150.0	0.8683022529794621	moments (e.g. idtracker.ai)
23	250.0	0.8807906505830398	moments (e.g. idtracker.ai)
24	350.0	0.9188465108479963	moments (e.g. idtracker.ai)
25	450.0	0.9283604759142354	moments (e.g. idtracker.ai)
26	600.0	0.9407644924529242	moments (e.g. idtracker.ai)
27	800.0	0.9496455995324955	moments (e.g. idtracker.ai)
28	1000.0	0.9493291705391617	moments (e.g. idtracker.ai)
29	1200.0	0.9556366551345878	moments (e.g. idtracker.ai)
30	5.0	0.06748375664500886	none
31	10.0	0.10528647371655567	none
32	20.0	0.18255843388869303	none
33	35.0	0.28442747447724265	none
34	45.0	0.34123702641378806	none
35	75.0	0.4380010125727787	none
36	100.0	0.524512699347751	none
37	150.0	0.631233651166163	none
38	250.0	0.708906421399038	none
39	350.0	0.7617289680246059	none
40	450.0	0.7968103957446796	none
41	600.0	0.8322082524731756	none
42	800.0	0.8504556577554303	none
43	1000.0	0.8501392287620965	none
44	1200.0	0.8730275926082187	none
