# Supplementary material for: TRex, a fast multi-animal tracking system with markerless identification, and 2D estimation of posture and visual fields
Source: eLife. 2021 Feb 26;10:e64000. doi: 10.7554/eLife.64000 (PMC8096434; doi:10.7554/eLife.64000)
Supplement: Appendix 4—figure 3—source data 1. — Each sample is represented as a row here, indexed by method (tree, approximate, hungarian), video and the bin (horizontal line in this figure). [file elife-64000-app4-fig3-data1.zip]

Archive with 1 entries (1 files):
- A4F3_source_data.csv
